# Supplementary material for: Alterations in von Willebrand Factor Levels in Patients with Malaria: A Systematic Review and Meta-Analysis of Disease Severity
Source: Medicina (Kaunas). 2025 Apr 21;61(4):767. doi: 10.3390/medicina61040767 (PMC12028635; doi:10.3390/medicina61040767)
Supplement: Supplementary file 1 [file medicina-61-00767-s001.zip]

Archive with 3 entries (3 files):
- Table S1. Search terms.pdf
- Table S2. Details of included studies 4-09-2024.xlsx
- Table S3. Methodological quality of included studies_15-4-2025.xls
