# Supplementary material for: Alterations in von Willebrand Factor Levels in Patients with Malaria: A Systematic Review and Meta-Analysis of Disease Severity
Source: Medicina (Kaunas). 2025 Apr 21;61(4):767. doi: 10.3390/medicina61040767 (PMC12028635; doi:10.3390/medicina61040767)
Supplement: Supplementary file 1 [file medicina-61-00767-s001.zip › Table S2. Details of included studies 4-09-2024.xlsx]

## Sheet: Details of included studies
No.	Authors	Year_ranges	Study_design	Study_location	Continent	Year of conduction	Types of participants (severe, uncomplicated, asymptomatic)	Plasmodium_spp.	Mean age in any groups (mean ± SD, median ± range)	Age range (years)	Age_range	VWF levels in malaria and other groups	Malaria vs. controls	Severe vs. non-severe	Others	vWF levels in malaria (mean±SD, median ±range)(unit)	n.e.	mean.e.	sd.e.	n.c.	mean.c.	sd.c.	n.se.	mean.s.e.	sd.se.	n.ue.	mean.ue.	sd.ue.	Method for malaria	Method for vWF measurement (principle)	Method_for_VWF	Company for vWF	Blood for vWF (whole blood/plasma/serum)
1	Akwuebu et al., 2021	2020–2024	Cross‒sectional study	Nigeria	Africa	2020	Pediatrics (822): complicated malaria (25), uncomplicated malaria (426), controls (371)	P. falciparum	Not specified	Children (0‒16 year)	Children	VWF levels were was significantly elevated in severe malaria patients compared to uncomplicated malaria patients.		VWF levels were was significantly elevated in severe malaria patients compared to uncomplicated malaria patients.		VWF (ng/ml), means ± SD 1. Neonate/Infant - Complicated (7): 203.40 ± 24.38 - Uncomplicated (133): 109.31 ± 5.59 - Control (112): 87.19 ± 6.10 2. Children - Complicated (15): 281.40 ± 16.65 - Uncomplicated (266): 108.76 ± 3.95 - Control (233): 79.44 ± 4.23 3. Adolescent - Complicated (3): 264.27 ± 37.24 - Uncomplicated (27): 130.42 ± 12.41 - Control (26): 78.57 ± 12.65	451	118.45	35.74	371	81.71	6.798	25	257.5	40.52	426	110.3	7.507	Microscopy	ELISA	ELISA	Bioassay Technology Laboratory	Plasma
2	Aninagyei et al., 2021	2020–2024	Cross‒sectional study	Ghana	Africa	2017‒2018	Malaria (80), controls (120)	P. falciparum	Mean age, years - Infected: 28 (20‒33) years - Non-infected: 27 (19‒32) years	Adults (18 ‒ 35 years )	Adults	No significant difference in VWF between malaria and non-malarial controls.	No significant difference in VWF between malaria and non-malarial controls.			VWF (mg/mL): Mean - Malaria non-infected blood donors (120): 1.64 ± 0.44 - Malaria infected blood donors (80): 1.48 ± 0.39	80	1.48	0.39	120	1.64	0.44							Microscopy/RDT	ELISA	ELISA	Abcam Trading Shanghai Company Ltd	Serum
3	Bachmann et al., 2014	2010–2019	Case‒control study	Nigeria	Africa	2006‒2011	Uncomplicated malaria (89), Severe malaria anemia (89), Cerebral malaria (89), Parasite-negative community controls (89)	P. falciparum	Mean ± SD (month) CC: 61±42 UM: 47±36 SMA: 36±27 CM: 56±35	Children (6 months ‒ 13 years)	Children	VWF is ignificantly elevated in malaria patients compared to controls.	VWF is ignificantly elevated in malaria patients compared to controls.			Not specified													Microscopy	Multiplex antibody suspension bead arrays	Bead assays	Not specified	Plasma
4	Barber et al., 2015	2010–2019	Cohort study	Malaysia	Asia	2010‒2012	Malaria (192), healthy control (30) - P. falciparum (130): Non severe (109), Severe (21) - P. vivax (62): Non severe (53), Severe (9)	P. falciparum, P. vivax	Median (IQR) - Controls: 35 (23–44) - P. falciparum: non severe: 25 (17–39), severe 33 (19–45) - P. vivax: non severe: 24 (18–39) ), severe: 39 (30–52)	≥ 12 years	All age ranges	1. VWF levels were ignificantly elevated in in patients with severe and non-severe malaria compared to controls. 2. No significant difference was observed between severe and non-severe cases for both P. falciparum and P. vivax. 3. Peripheral parasitemia correlated with VWF in both P. vivax and P. falciparum malaria	VWF levels were ignificantly elevated in in patients with severe and non-severe malaria compared to controls.	No significant difference was observed between severe and non-severe cases for both P. falciparum and P. vivax.	Peripheral parasitemia correlated with VWF in both P. vivax and P. falciparum malaria	VWF antigen (pg/ml): median (IQR) - Controls (30): 1156 (843–1634) - P. falciparum: Non-severe (109): 5106 (3906–7111), Severe (21): 5873 (4552–7424) - P. vivax: Non-severe (53): 4498 (3108–5252), Severe (9): 4137 (3142–5561)	192	5058.3	987.17	30	1197.25	228.34	30	5424.62	1107.37	162	4990.47	951.62	Microscopy/PCR	ELISA	ELISA	America Diagnostica	Plasma
5	Barber et al., 2018	2010–2019	Cohort study	Malaysia	Asia	2010‒2012	Non-severe knowlesi malaria (154), severe knowlesi malaria (48), controls (50)	P. knowlesi	Median (IQR), years - Controls: 35 (22–43) - Non-severe P. knowlesi malaria: 40 (28–53) - Severe P. knowlesi malaria: 55 (47–62)	≥ 12 years	All age ranges	1. VWF levels were significantly increased in P. knowlesi malaria patients compared to controls. 2. No significant difference in VWF levels between severe malaria and non-severe malaria.	VWF levels were significantly increased in P. knowlesi malaria patients compared to controls.	No significant difference in VWF levels between severe malaria and non-severe malaria.		VWF (pg/mL), Median (IQR) - Controls (50): 1156 (843–1634) - Non-severe knowlesi malaria (38): 5328 (3952–6188) - Severe knowlesi malaria (47): 5140 (4555–6336)	85	5250.83	574.86	50	1197.25	228.34	47	5292.75	514.14	38	5199	645.46	Microscopy/PCR	ELISA	ELISA	Biomedica Diagnostics	Plasma
6	Conroy et al., 2010	2010–2019	Cross‒sectional study	Malawi	Africa	1997‒2009	Uncomplicated malaria (32), Cerebral malaria with retinopathy (38), Cerebral malaria without retinopathy (29), Non-malaria febrile illness with decreased consciousness (24)	P. falciparum	Age, months: median (range) Uncomplicated malaria (32): 39 (8–96), Cerebral malaria with retinopathy (38): 33 (13–82), Cerebral malaria without retinopathy (29): 51(14–159), Non-malaria febrile illness with decreased consciousness (24): 26 (1–109)	Children (1 month – 14 years)	Children	1. No significant difference in VWF levels between cerebral malaria with retinopathy and cerebral malaria without retinopathy. 2. VWF levels were significantly elevated in children with cerebral malaria with retinopathy compared to uncomplicated malaria. 3. VWF levels were significantly elevated in children with cerebral malaria with retinopathy compared to those with fever and altered consciousn…		1. VWF levels were significantly elevated in children with cerebral malaria with retinopathy compared to uncomplicated malaria. 2. VWF levels were significantly elevated in children with cerebral malaria with retinopathy compared to those with fever and altered consciousness from other causes (CNS).	No significant difference in VWF levels between cerebral malaria with retinopathy and cerebral malaria without retinopathy.	VWF (nmol/L): Median (range) - Uncomplicated malaria (32): 144 (23–301) - Cerebral malaria with retinopathy (38): 357 (157–654) - Cerebral malaria without retinopathy (29): Not specified - Non-malaria febrile illness with decreased consciousness (24): 169 (73–524)							38	381.25	143.47	32	153	80.25	Microscopy	ELISA	ELISA	Capture REF P0226, detection REF A0082): DAKO, Denmark A/S	Plasma
7	de Mast et al., 2009	2000–2009	Cross‒sectional study	Indonesia	Asia	2007	P. falciparum malaria (26, 2 patients were severe cases), P. vivax malaria (16), healthy hospital staff controls (11)	P. falciparum, P. vivax	Age (years): Median (interquartile range) P. falciparum: 20.0 (3.8–37.3), P. vivax: 11.0 (2.1–25.3), Hospital staff controls: 25.5 (21.2–30.8)	Not specified	Not specified	1. Malaria patients had higher VWF concentrations than healthy hospital staff controls. 2. No significant difference in VWF antigen concentrations between P. vivax and P. falciparum infections.	Malaria patients had higher VWF concentrations than healthy hospital staff controls.		No significant difference in VWF antigen concentrations between P. vivax and P. falciparum infections.	Mean (µg/mL) - Hospital staff controls: 10.1 - Malaria: not specified													Microscopy	ELISA	ELISA	Polyclonal α-VWF and horseradish peroxidase-conjugated polyclonal α-VWF (DAKO, Glostrup, Denmark)	Plasma
8	de Mast et al., 2015	2010–2019	Cohort study	Indonesia	Asia	2010	- Children: non-infected (57), subpatent parasitaemia (9), patent parasitaemia (30) - Adults: non-infected (143), subpatent parasitaemia (17), patent parasitaemia (27)	P. falciparum, P. vivax, mixed infections, unclassified species	Median and interquartile range - Three areas 1. Weepangali (≤ 14 yrs: 9.0 (7.0 - 12.0)), (> 15 yrs: 34.0 (24.0 49.0) ) 2. Onggol (≤ 14 yrs: 7.0 (5.3 – 11.0) ), ( > 15 yrs: 34.5 (22.5 – 47.3) ) 3. Noha (≤ 14 yrs, 9.0 (7.0 – 13.0), (> 15 yrs: 34.0 (23.5 - 47.0))	≥ 5 years	All age ranges	1. No significant difference in VWF levels between malaria-infected and -uninfected adults. 2. WF levels were significantly increased in malarial-infected children compared to non-infected children.	1. No significant difference in VWF levels between malaria-infected and -uninfected adults. 2. WF levels were significantly increased in malarial-infected children compared to non-infected children.			No specified													Microscopy/PCR	ELISA	ELISA	Peroxidase-conjugated rabbit anti-human VWF (P0226): DAKO (Glostrup, Denmark)	Plasma
9	Dos-Santos et al., 2020	2020–2024	Cross‒sectional study	Brazil	South America	Not specified	Uncomplicated malaria (79), controls (34)	P. vivax	Malaria patients (31): mean 32.4±8.9	Adults (≥ 18 years)	Adults	VWF levels were significantly elevated in malaria patients compared to controls.	VWF levels were significantly elevated in malaria patients compared to controls.			VWF (pg/mL), Median (IQR) Controls (9): 126 (120–150) Malaria patients (31): 218 (199–277)	31	228	22.54	9	130.5	8.68							Microscopy/PCR	ELISA	ELISA	R&D Systems	Plasma
10	Erdman et al., 2011	2010–2019	Case‒control study	Uganda	Africa	2007‒2009	Uncomplicated malaria (53), cerebral malaria (44), severe malarial anemia (59); Pooled severe malaria: Survivors (80) vs. Fatalities (23)	P. falciparum	Age (years): median (interquartile range) - UM :4.4 (2.1, 8.1) - CM: 3.0 (1.5, 4.3) - SMA 1.3 (0.9, 2.0)	Children (6 months‒12 years)	Children	1. VWF were significantly elevated in children with severe malaria compared to uncomplicated malaria. 2. No difference in VWF levels between children who survived from severe malaria those who subsequently died.		VWF were significantly elevated in children with severe malaria compared to uncomplicated malaria.	No difference in VWF levels between children who survived from severe malaria those who subsequently died.	No specified													Microscopy	ELISA	ELISA	Anti- human vWF : DAKO (Glostrup, Denmark)	Plasma
11	Fernández et al., 2022	2020–2024	Cross‒sectional study	Colombia	South America	Not specified	Patients with P. vivax (48), Healthy controls (25)	P. vivax	Years: Median (IQR): - P. vivax: 23 (15–41) - Healthy controls: 33 (25–44)	> 5 years	All age ranges	VWF levels were significantly elevated in malarial patients compared to controls.	VWF levels were significantly elevated in malarial patients compared to controls.			No specified													Microscopy/PCR	Not specified	Not specified	Not specified	Plasma
12	Graham et al., 2016	2010–2019	Cohort study	Uganda	Africa	Not specified	Ugandan children with severe malaria (180)	P. falciparum	Not specified	Children (1‒10 years)	Children	1. VWF levels were significantly elevated in malarial patients compared to controls (plasma pooled from 20 normal donors). 2. VWF levels were associated with mortality, and decreased over time in survivors	VWF levels were significantly elevated in malarial patients compared to controls (plasma pooled from 20 normal donors).		VWF levels were associated with mortality, and decreased over time in survivors	Malaria positive cases: Baseline VWF: mean 93.3 (range, 14.8–322.7) ng/mL; During follow-up, 3.39-fold increased													Microscopy/RDT	ELISA	ELISA	Anti-human VWF antibody (DAKO North America, Inc, Carpinteria, CA, USA)	Plasma
13	Hollestelle et al., 2006	2000–2009	Cohort study	Ghana	Africa	Not specified	Cerebral malaria (26), non-cerebral severe malaria (73), mild malaria (44), non-malaria febrile illness (74), non-febrile controls (36)	P. falciparum	Age (months): Mean ± SD - Cerebral malaria: 35.2 ± 22.1 - Non-cerebral severe malaria: 23.1 ± 15.1 - Mild malaria: 37.3 ± 18.5 - Non-malaria febrile illness: 24.8 ± 16.6 - Non-febrile controls: 25.8 ± 22.5	Children (6 months ‒ 6 years)	Children	1. VWF levels were significantly higher in all malaria groups compared to controls. 2. No significant difference in VWF levels between cerebral and non-cerebral severe malaria or between non-cerebral severe and mild malaria.	VWF levels were significantly higher in all malaria groups compared to controls.	No significant difference in VWF levels between severe malaria (cerebral and non-cerebral severe malaria) and mild malaria.	No significant difference in VWF levels between cerebral and non-cerebral severe malaria.	VWF (nmol/l), Mean ± SD - Cerebral malaria (26): 193.3 ± 73.0 - Non-cerebral severe malaria (73): 171.2 ± 44.7 - Mild malaria (44): 168.5 ± 79.0 - Non-malaria febrile illness (74): 79.8 ± 40.8 - Non-febrile controls (36): 68.7 ± 42.5	143	174.38	62.63	110	76.16	41.5	99	177	54.06	44	168.5	79	Microscopy	ELISA	ELISA	DAKO A/S, Glostrup, Denmark	Plasma
14	Huson et al., 2016	2010–2019	Cohort study	Gabon	Africa	2012‒2013	Asymptomatic HIV- (35), asymptomatic HIV + cART+ (34), asymtompatic HIV+ cART- (26), sepsis HIV- (78), sepsis HIV+ (25), malaria HIV- (113), malaria HIV+ (14)	P. falciparum	Median (IQR): Asymptomatic HIV- 38 (28-43), Asymptomatic HIV + cART+ 46(36-54), Asymtompatic HIV+ cART- 38(32-49), Sepsis HIV- 35(25-51), Sepsis HIV+ 38(33-47), Malaria HIV- 31(22-43), Malaria HIV+ 40(28-47)	Adults (≥ 18 years)	Adults	1. VWF levels were significantly elevated in malaria infections (HIV negative) compared to non-malarial controls (asymtomatic HIV negative). 2. VWF levels were more profoundly elevated in malaria patients with HIV co-infection	VWF levels were significantly elevated in malaria infections (HIV negative) compared to non-malarial controls (asymtomatic HIV negative).		VWF levels were more profoundly elevated in malaria patients with HIV co-infection	No specified													Microscopy	ELISA	ELISA	DAKO (Glostrup, Denmark)	Plasma
15	Kortz et al., 2019	2010–2019	Case‒control study	Malawi	Africa	2016	Sepsis: malarial sepsis (17), non-malaria sepsis (16); No sepsis: malaria fever (29), non-malarial fever (25)	P. falciparum	Age (months), median (interquartile range - Malarial fever (n=29): 20 (12–28), - Non-malarial fever (n=25): 26 (20–35) - Malarial sepsis (n=17): 30 (20–40) - Non-malarial sepsis (n=16): 16 (10–23)	Children (6–60 months)	Children	No signiﬁcant differences in VWFA2 levels between malaria patients, non-malarial fever, malarial sepsis, and non-malarial sepsis.	No signiﬁcant differences in VWFA2 levels between malaria patients and non-malarial controls (non-malarial fever, malarial sepsis, and non-malarial sepsis).			Not specified													Microscopy/RDT/PCR	Multiplex magnetic bead assays	Bead assays	Luminex, Austin, TX	Serum
16	Larkin et al., 2009	2000–2009	Cohort study	Ghana	Africa	Not specified	Severe malaria (20), cerebral malaria (13), healthy controls (25)	P. falciparum	Not specified	Children (6 months ‒ 6 years)	Children	VWF levels were significantly elevated in patients with cerebral malaria and in children with severe malaria compared to healthy controls.	VWF levels were significantly elevated in patients with cerebral malaria and in children with severe malaria compared to healthy controls.			At presentation - Cerebral malaria: median 3.1 IU/ml - Severe malaria: median 3.4 IU/ml - Control: Not specified - Cerebral malaria: median 7.6 IU/ml - Severe malaria: median 7.0 IU/ml													Microscopy	ELISA	ELISA	- DAKO - Technoclone, UK	Plasma
17	Löwenberg et al., 2009	2000–2009	Cross‒sectional study	Bangladesh	Asia	Not specified	Severe malaria (30), uncomplicated malaria (12), controls (14)	P. falciparum	Age, years: Median (IQR) Severe malaria: 37 (25–51) , Uncomplicated malaria: 28 (22–47)	≥16 years	Adults	1. VWF levels were significantly increased in uncomplicated malaria compared to healthy controls. 2. VWF levels were significantly increased in severe malaria patients compared to controls. 3. VWF levels were significantly increased in severe malaria patients compared to uncomplicated malaria.	VWF levels were significantly increased in malaria patients (severe and uncomplicated malaria) compared to healthy controls.	VWF levels were significantly increased in severe malaria patients compared to uncomplicated malaria.		VWF antigen: mean (95%CI) - Severe malaria: 439% (396–481) - Uncomplicated: not specified - Normal controls 64% (46–83)													Microscopy	ELISA	ELISA	Commercial antibodies (DAKO, Denmark )	Plasma
18	Maya et al., 2008	2000–2009	Cross‒sectional study	Gabon	Africa	2007‒2008	Uncomplicated falciparum malaria (62), healthy malaria negative participants (19)	P. falciparum	Age (months) [P25-P75] - Uncomplicated falciparum (108 [42.5-216] ) - Healthy malaria negative (324.5 [276.5-333.5])	8 months ‒ 40 years	All age ranges	No significant difference in VWF levels between uncomplicated malaria and healthy malaria-negative children.	No significant difference in VWF levels between uncomplicated malaria and healthy malaria-negative children.			VWF (ug/mL) mean (IQR) - Uncomplicated malaria (62): 2016.3 (1610.5-2754.7) - Healthy malaria negative (19): 1405.8 (765.1-2788.6)	62	2099.45	330.31	19	1591.32	584.14							Microscopy	ELISA	ELISA	- Mouse anti-human VWf monoclonal antibody (cata- logue number: Ab13417, abcam - polyclonal rabbit anti-human Von Willebrand Factor/HRP, P022602, Dako	Plasma
19	O’Regan et al., 2016	2010–2019	Cross‒sectional study	Malawi	Africa	2008‒2011	Non-malarial febrile illnesses (45), uncomplicated malaria (52), cerebral malaria (135), healthy controls (26)	P. falciparum	Years: (mean ± SEM) Healthy controls (5.7 ± 0.4), non-malarial febrile illnesses (45): 4.1 ± 0.2, uncomplicated malaria (52): 5.5 ± 0.3, cerebral malaria (135): 4.2 ± 0.1	Children (6 months ‒ 12 years)	Children	1. VWF levels significantly increased in cerebral malaria compared to healthy controls. 2. VWF levels significantly increased in uncomplicated malaria compared to healthy controls. 3. No difference in VVF levels between uncomplicated malaria and non-malarial febrile illnesses. 4. No difference in VVF levels between non-malarial febrile illnesses and healthy controls.	1. VWF levels significantly increased in severe malaria (cerebral malaria and uncomplicated malaria) compared to healthy controls. 2. No difference in VVF levels between uncomplicated malaria and non-malarial febrile illnesses.		No difference in VVF levels between non-malarial febrile illnesses and healthy controls.	VWF:Ag (µg/ml) (mean ± SEM) - Healthy controls (26): 8.2 ± 1.0) - Non-malarial febrile illnesses (45): 24.7 ± 1.6 - Uncomplicated malaria (52): 15.4 ± 1.4 - Cerebral malaria (135): 29.7 ± 1.2	187	25.72	6.54	71	18.65	8.13	135	29.7	1.2	52	15.4	1.4	Microscopy/RDT	ELISA	ELISA	Glostrup, Denmark	Plasma
20	Otterdal et al., 2020	2020–2024	Cross‒sectional study	Mozambique	Africa	2011‒2012	HIV patients (58), malaria (61), malaria with HIV positive (70), healthy controls (52)	P. falciparum	Values in mean (min–max), years - HIV only (n=58): 39 (22–84) - Malaria only (n=6): 40 (18–79) - Malaria and HIV (n=70): 40 (20–65)	Adults (≥18 years)	Adults	1. VWF were significantly increased in all groups of patients (HIV only, malaria only, HIV + malaria) compared with healthy controls. 2. VWF levels were significantly increased in both malaria and HIV compared to those with only malaria or only HIV.	VWF were significantly increased in all groups of patients (HIV only, malaria only, HIV + malaria) compared with healthy controls.		VWF levels were significantly increased in both malaria and HIV compared to those with only malaria or only HIV.	No specified													Microscopy/RDT/PCR	EIA	EIA	Antibodies from Dako Cytomation (Glostrup, Denmark)	Plasma
21	Ouma et al., 2020	2020–2024	Cohort study	Uganda	Africa	2008‒2013	Severe malaria (464): cerebral malaria (253), severe malarial anemia (211), community children (206)	P. falciparum	Severe malaria (464): 3.3 (2.2–4.6), cerebral malaria (253): 3.5 (2.5–4.9), severe malarial anemia (211): 2.8 (2.1–4.5), community children (206): 3.7 (2.7–4.8)	Children (18 months ‒ 12 years)	Children	1. VWF levels were significantly increased in cerebral malaria and severe malarial anemia compared to healthy controls. 2. VWF levels were signifihigher in cerebral malaria compared to severe malarial anemia. 3. VWF levels increased with the severity of acute kidney failure.	VWF levels were significantly increased in severe malaria (cerebral malaria and severe malarial anemia) compared to healthy controls.		1. VWF levels were signifihigher in cerebral malaria compared to severe malarial anemia. 2. VWF levels increased with the severity of acute kidney failure.	VWF: median (IQR) - Cerebral malaria (253): 173.3 (99.6–281.7) - Severe malarial anemia (211): 128.9 (65.3–233.9) - Combined cerebral maalria and severe malarial anemia (411): 152.9 (87.0–261.1) - Community children (206): 47.6 (23.0–79.2)	411	163.47	50.26	206	49.35	16.22							Microscopy/PCR	ELISA	ELISA	REAADS vWF:Antigen ELISA (Corgenix, Broomfield, CO)	Plasma
22	Park et al., 2012	2010–2019	Cross‒sectional study	Uganda	Africa	Not specified	Cerebral malaria (86), uncomplicated malaria (81), asymptomatic community children (90)	P. falciparum	Age, years, median (interquartile range) - Cerebral malaria (86): 5.4 (4.3–7.0) - Uncomplicated malaria (81): 6.8 (4.9–9.0) - Community children: 7.2 (6.0–9.6)	Children (4–12 years)	Children	1. VWF levels were significantly increased in uncomplicated malaria and controls. 2. VWF levels were significantly increased in cerebral malaria compared to uncomplicated malaria. 3. VWF levels were significantly increased in asymptomatic Plasmodium infections compared to children without parasitemia.	1. VWF levels were significantly increased in uncomplicated malaria and controls. 2. VWF levels were significantly increased in asymptomatic Plasmodium infections compared to children without parasitemia.	VWF levels were significantly increased in cerebral malaria compared to uncomplicated malaria.		1. VWF antigen Levels :Median level (IQR) - Cerebral malaria (86): 427 (352–539) - Uncomplicated malaria (81): 357 (177–428) - Asymptomatic community children (90): 102 (80–129) 2. Among asymptomatic community controls - Peripheral blood parasitemia by both microscopy and PCR (20): 141 (97–164) - Parasitemia by PCR only (32): 93 (80–116) - Community children without parasitemia by either microsco…	219	319.62	137.8	15	87.5	16.17	86	436.25	53.98	81	329.75	72.44	Microscopy/PCR	ELISA	ELISA	Corgenix, Inc	Serum
23	Phiri et al., 2011	2010–2019	Cohort study	Malawi	Africa	Not specified	Cerebral malaria: cerebral malaria-retinopathy positive (79), cerebral malaria-retinopathy negative (20), mild malaria (59), non-malaria febrile illness (32), healthy controls without febrile illness (17)	P. falciparum	Age (months): medians (ranges) - Cerebral malaria-retinopathy positive (79): 34.5 (8.0–86.0) - Cerebral malaria-retinopathy negative (20): 36.5 (17.0–164.0) - Mild malaria (59): 24.0 (3.0–60.0) - Non-malaria febrile illness (32): 23.5 (6.0–60.0) - Healthy controls without febrile illness (17): 23.0 (6.0–48.0)	Cerebral malaria: not specified, Mild malaria: not specified, Non-malaria febrile illness: 6–60 months, Healthy controls without febrile illness: not specified	Children	1. VWF levels were significantly elevated in cerebral compared to mild malaria. 2. VWF levels were significantly elevated in mild malaria compared to controls (non-malarial febrile illness, non-febrile illness). 3. VWF levels were significantly elevated in cerebral malaria compared to controls (non-malarial febrile illness, non-febrile illness). 4. No difference in VWF levels between cerebral mal…	1. VWF levels were significantly elevated in mild malaria compared to controls (non-malarial febrile illness, non-febrile illness). 2. VWF levels were significantly elevated in cerebral malaria compared to controls (non-malarial febrile illness, non-febrile illness).	1. VWF levels were significantly elevated in cerebral compared to mild malaria.	No difference in VWF levels between cerebral malaria children with and without retinopathy.	VWF (nM), medians (ranges) - Cerebral malaria-retinopathy positive (79): 191.1 (40.5–484.3), - Cerebral malaria-retinopathy negative (20): 171.9 (110.1–427.2), - Mild malaria (59): 117.2 (64.4–355.3) - Non-malaria febrile illness (32): 72.3 (20.4–142.7) - Healthy controls without febrile illness (17): 37.1 (9.3–62.1)	158	202.3	112.61	49	62.86	35.52	99	225.44	121.23	59	163.52	83.99	Microscopy/RDT	ELISA	ELISA	DAKO A/S, Glostrup, Denmark	Plasma
24	Reuterswärd et al., 2018	2010–2019	Cross‒sectional study	Rwanda	Africa	2011‒2014	Mild malaria (183), severe malaria (180), control (178)	P. falciparum	Age (month), Mean (± SD): community controls (41.3 ± 17.5), mild malaria (44.6 ± 18.1), severe malaria (46.0 ± 16.6)	Children (3 months‒6 years)	Children	1. VWF levels were significantly increased in malaria cases compared to community controls. 2. VWF levels were significantly increased in severe malaria cases compared to mild malaria cases.	VWF levels were significantly increased in malaria cases compared to community controls.	VWF levels were significantly increased in severe malaria cases compared to mild malaria cases.		Not specified													Microscopy	Antibody suspension bead arrays	Bead assays	Not specified	Plasma
25	Rolling et al., 2023	2020–2024	Case‒control study	Ghana	Africa	2018	Asymptomatic malaria (100): postive by both PCR and RDT (50), postive only by PCR (50), uninfectious controls (50)	P. falciparum	Median 32 years	Adults (23‒46 years)	Adults	1. No significant difference in VWF levels between . P. falciparum malaria cases and uninfected cases. 2. No significant difference in VWF levels between P. falciparum positive using both PCR and RDT and P. falciparum positive using PCR alone.	1. No significant difference in VWF levels between . P. falciparum malaria cases and uninfected cases.		2. No significant difference in VWF levels between P. falciparum positive using both PCR and RDT and P. falciparum positive using PCR alone.	Not specified													RDT/PCR	Immunoturbidimetry	Immunoturbidimetry	COAG 360 analyser	Plasma
26	Silva-Filho et al., 2021	2020–2024	Cohort study	Brazil	South America	Not specified	Healthy donors (9), symptomatic P. vivax patients (31)	P. vivax	Median (IQR 25–75): healthy donors (36): 32 (23–49), symptomatic P. vivax patients (79): 36 (28–45)	Not specified	Not specified	1. VWF-A2 levels were significantly increased in symptomatic P. vivax patients compared to healthy donors. 2. VWF levels were significantly increased in P. vivax with high total parasite biomass compared to P. vivax with low total parasite biomass and healthy controls.	VWF-A2 levels were significantly increased in symptomatic P. vivax patients compared to healthy donors.		VWF levels were significantly increased in P. vivax with high total parasite biomass compared to P. vivax with low total parasite biomass and healthy controls.	VWF-A2 (pg/mL): median (IQR) - Healthy donors (9): 126 (120–150) - Symptomatic P. vivax patients (31): 218 (199–277)	31	228	22.53	9	130.5	8.68							Microscopy/PCR	Multiplex bead array assay	Bead assays	R&D system	Plasma
