# Supplementary material for: Alterations in von Willebrand Factor Levels in Patients with Malaria: A Systematic Review and Meta-Analysis of Disease Severity
Source: Medicina (Kaunas). 2025 Apr 21;61(4):767. doi: 10.3390/medicina61040767 (PMC12028635; doi:10.3390/medicina61040767)
Supplement: Supplementary file 1 [file medicina-61-00767-s001.zip › Table S3. Methodological quality of included studies_15-4-2025.xls]

## Sheet: All studies
Table S3. Methodological quality of the include studies
JBI critical appraisal checklist for analytical cross sectional studies
No.	Study	1. Were the criteria for inclusion in the sample clearly defined?	2. Were the study subjects and the setting described in detail?	3. Was the exposure measured in a valid and reliable way?	4. Were objective, standard criteria used for measurement of the condition?	5. Were confounding factors identified?	6. Were strategies to deal with confounding factors stated?	7. Were the outcomes measured in a valid and reliable way?	8. Was appropriate statistical analysis used?	% Yes	Risk*
2	Aninagyei et al., 2021	Yes	Yes	Yes	Yes	Unclear	No	Yes	Yes	75	Low
6	Conroy et al., 2010	Yes	Yes	Yes	Yes	Yes	Yes	Yes	Yes	100	Low
7	de Mast et al., 2009	Yes	Yes	Yes	Yes	Yes	No	Yes	Yes	87.5	Low
9	Dos-Santos et al., 2020	Yes	Yes	Yes	Yes	Unclear	No	Yes	Yes	75	Low
11	Fernández et al., 2022	Yes	Yes	Yes	Yes	Unclear	No	Yes	Yes	75	Low
20	Otterdal et al., 2020	Yes	Yes	Yes	Yes	Yes	Yes	Yes	Yes	100	Low
24	Reuterswärd et al., 2018	Yes	Yes	Yes	Yes	Yes	Yes	Yes	Yes	100	Low
22	Park et al., 2012	Yes	Yes	Yes	Yes	Yes	Yes	Yes	Yes	100	Low
19	O’Regan et al., 2016	Yes	Yes	Yes	Yes	Unclear	No	Yes	Yes	75	Low
1	Akwuebu et al., 2021	Yes	Yes	Yes	Yes	No	No	Yes	Yes	75	Low
17	Löwenberg et al., 2009	Yes	Yes	Yes	Yes	Yes	Yes	Yes	Yes	100	Low
18	Maya et al., 2008	Yes	Yes	Yes	Yes	Yes	Yes	Yes	Yes	100	Low
26	Silva-Filho et al., 2021	Yes	Yes	Yes	Yes	Yes	Yes	Yes	Yes	100	Low
JBI critical appraisal checklist for case control studies
	Study	1. Were the groups comparable other than the presence of disease in cases or the absence of disease in controls?	2. Were cases and controls matched appropriately?	3. Were the same criteria used for identification of cases and controls?	4. Was exposure measured in a standard, valid and reliable way?	5. Was exposure measured in the same way for cases and controls?	6. Were confounding factors identified?	7. Were strategies to deal with confounding factors stated?	8. Were outcomes assessed in a standard, valid and reliable way for cases and controls?	9. Was the exposure period of interest long enough to be meaningful?	10. Was appropriate statistical analysis used?	% Yes	Risk*
3	Bachmann et al., 2014	Yes	Yes	Yes	Yes	Yes	Yes	Yes	Yes	Yes	Yes	100	Low
10	Erdman et al., 2011	Yes	Yes	Yes	Yes	Yes	Yes	Yes	Yes	Yes	Yes	100	Low
15	Kortz et al., 2019	Yes	Yes	Yes	Yes	Yes	Yes	Yes	Yes	Yes	Yes	100	Low
25	Rolling et al., 2023	Yes	Yes	Yes	Unclear	Yes	Yes	Yes	Yes	Yes	Yes	90	Low
JBI critical appraisal checklist for cohort study
No.	Study	1. Were the two groups similar and recruited from the same population?	2. Were the exposures measured similarly to assign people to both exposed and unexposed groups?	3. Was the exposure measured in a valid and reliable way?	4. Were confounding factors identified?	5. Were strategies to deal with confounding factors stated?	6. Were the groups/participants free of the outcome at the start of the study (or at the moment of exposure)?	7. Were the outcomes measured in a valid and reliable way?	8. Was the follow up time reported and sufficient to be long enough for outcomes to occur?	9. Was follow up complete, and if not, were the reasons to loss to follow up described and explored?	10. Were strategies to address incomplete follow up utilized?	11. Was appropriate statistical analysis used?	% Yes	Risk*
4	Barber et al., 2015	Yes	Yes	Yes	Unclear	No	Yes	Yes	Unclear	N/A	N/A	Yes	54.5	Moderate
5	Barber et al., 2018	Yes	Yes	Yes	Yes	Yes	Yes	Yes	Unclear	N/A	N/A	Yes	72.7	Low
8	de Mast et al., 2015	Yes	Yes	Yes	Unclear	No	Yes	Yes	Yes	Unclear	Unclear	Yes	63.6	Moderate
12	Graham et al., 2016	Yes	Yes	Yes	Yes	Yes	Yes	Yes	Yes	Unclear	Unclear	Yes	81.8	Low
13	Hollestelle et al., 2006	Yes	Yes	Yes	Yes	Yes	Unclear	Yes	Yes	Yes	Unclear	Yes	81.8	Low
14	Huson et al., 2016	Yes	Yes	Yes	Yes	Yes	Unclear	Yes	Unclear	N/A	N/A	Yes	63.6	Moderate
16	Larkin et al., 2009	Yes	Yes	Yes	Unclear	No	Yes	Yes	Yes	Yes	Unclear	Yes	72.7	Low
21	Ouma et al., 2020	Yes	Yes	Yes	Yes	Yes	Yes	Yes	Yes	Yes	Unclear	Yes	90.9	Low
23	Phiri et al., 2011	Yes	Yes	Yes	Unclear	No	Yes	Yes	Yes	Yes	Unclear	Yes	72.7	Low
	* High risk of bias = score up to 49% of “yes” scores; Moderate risk of bias = score from 50 to 69% of “yes” scores; Low risk of bias = score more than 70% of “yes” scores.
